# Supplementary material for: Use of cesium chloride density gradient ultracentrifugation for the purification and characterization of recombinant adeno-associated virus
Source: Eur Biophys J. 2025 May 19;54(6):415–25. doi: 10.1007/s00249-025-01751-1 (PMC12552358; doi:10.1007/s00249-025-01751-1)
Supplement: Supplementary file 2 — Supplementary file2 (XLSX 35 KB) [file 249_2025_1751_MOESM2_ESM.xlsx]

## Sheet: Sheet1
No.	VP stoichiometry			AAV8 EP		AAV8-CMV-EGFP (2.5 kb)		AAV8 FP (4.7 kb)
	VP1	VP2	VP3	Mw (Da)	vbar (20ºC)	Mw (Da)	vbar (20ºC)	Mw (Da)	vbar (20ºC)
1	0	5	55	3.62159e+06	0.7187	4399007	0.6836	5.07359e+06	0.6618
2	0	6	54	3.6283e+06	0.7187	4.40572e+06	0.6836	5.0803e+06	0.6619
3	0	7	53	3.63501e+06	0.7187	4.41243e+06	0.6837	5.08702e+06	0.662
4	0	8	52	3.64173e+06	0.7187	4.41915e+06	0.6837	5.09373e+06	0.662
5	0	9	51	3.64844e+06	0.7187	4.42586e+06	0.6838	5.10044e+06	0.6621
6	0	10	50	3.65515e+06	0.7187	4.43257e+06	0.6838	5.10716e+06	0.6622
7	0	11	49	3661868	0.7187	4.43929e+06	0.6839	5.11387e+06	0.6623
8	0	12	48	3.66858e+06	0.7187	4.446e+06	0.6839	5.12058e+06	0.6623
9	0	13	47	3.67529e+06	0.7187	4.45271e+06	0.684	5.1273e+06	0.6624
10	0	14	46	3.68201e+06	0.7187	4.45943e+06	0.684	5.13401e+06	0.6625
11	0	15	45	3.68872e+06	0.7187	4.46614e+06	0.6841	5.14072e+06	0.6626
12	0	16	44	3.69543e+06	0.7187	4.47285e+06	0.6841	5147438	0.6626
13	0	17	43	3.70215e+06	0.7187	4.47957e+06	0.6842	5.15415e+06	0.6627
14	0	18	42	3.70886e+06	0.7187	4486281	0.6842	5.16086e+06	0.6628
15	0	19	41	3.71558e+06	0.7187	4.49299e+06	0.6843	5.16758e+06	0.6629
16	0	20	40	3.72229e+06	0.7187	4.49971e+06	0.6843	5.17429e+06	0.6629
17	1	4	55	3.63674e+06	0.7187	4.41416e+06	0.6837	5.08874e+06	0.662
18	1	5	54	3.64345e+06	0.7187	4.42087e+06	0.6837	5.09545e+06	0.6621
19	1	6	53	3650163	0.7187	4.42758e+06	0.6838	5.10217e+06	0.6621
20	1	7	52	3.65688e+06	0.7187	4.4343e+06	0.6838	5.10888e+06	0.6622
21	1	8	51	3.66359e+06	0.7187	4.44101e+06	0.6839	5.11559e+06	0.6623
22	1	9	50	3.6703e+06	0.7187	4.44772e+06	0.6839	5.12231e+06	0.6624
23	1	10	49	3.67702e+06	0.7187	4.45444e+06	0.684	5.12902e+06	0.6624
24	1	11	48	3.68373e+06	0.7187	4.46115e+06	0.6841	5135733	0.6625
25	1	12	47	3.69044e+06	0.7187	4.46786e+06	0.6841	5.14245e+06	0.6626
26	1	13	46	3.69716e+06	0.7187	4474576	0.6842	5.14916e+06	0.6627
27	1	14	45	3.70387e+06	0.7187	4.48129e+06	0.6842	5.15587e+06	0.6627
28	1	15	44	3.71058e+06	0.7187	4.488e+06	0.6843	5.16259e+06	0.6628
29	1	16	43	3.7173e+06	0.7187	4.49472e+06	0.6843	5.1693e+06	0.6629
30	1	17	42	3.72401e+06	0.7187	4.50143e+06	0.6844	5.17601e+06	0.6629
31	1	18	41	3.73072e+06	0.7187	4.50814e+06	0.6844	5.18273e+06	0.663
32	1	19	40	3737437	0.7187	4.51486e+06	0.6845	5189440	0.6631
33	1	20	39	3.74415e+06	0.7187	4.52157e+06	0.6845	5.19615e+06	0.6632
34	2	3	55	3.65188e+06	0.7188	4.4293e+06	0.6839	5.10389e+06	0.6622
35	2	4	54	3.6586e+06	0.7188	4.43602e+06	0.6839	5.1106e+06	0.6623
36	2	5	53	3.66531e+06	0.7188	4.44273e+06	0.684	5.11731e+06	0.6624
37	2	6	52	3.67202e+06	0.7188	4.44944e+06	0.684	5124028	0.6624
38	2	7	51	3.67874e+06	0.7188	4.45616e+06	0.6841	5.13074e+06	0.6625
39	2	8	50	3.68545e+06	0.7187	4462871	0.6841	5.13745e+06	0.6625
40	2	9	49	3.69217e+06	0.7187	4.46958e+06	0.6841	5.14417e+06	0.6626
41	2	10	48	3.69888e+06	0.7187	4.4763e+06	0.6842	5.15088e+06	0.6627
42	2	11	47	3.70559e+06	0.7187	4.48301e+06	0.6842	5.15759e+06	0.6627
43	2	12	46	3.71231e+06	0.7187	4.48972e+06	0.6843	5.16431e+06	0.6628
44	2	13	45	3.71902e+06	0.7187	4.49644e+06	0.6843	5.17102e+06	0.6629
45	2	14	44	3725732	0.7187	4.50315e+06	0.6844	5177735	0.663
46	2	15	43	3.73245e+06	0.7187	4.50986e+06	0.6844	5.18445e+06	0.663
47	2	16	42	3.73916e+06	0.7187	4.51658e+06	0.6845	5.19116e+06	0.6631
48	2	17	41	3.74587e+06	0.7187	4.52329e+06	0.6845	5.19788e+06	0.6632
49	2	18	40	3.75259e+06	0.7187	4.53e+06	0.6846	5.20459e+06	0.6632
50	2	19	39	3.7593e+06	0.7187	4.53672e+06	0.6846	5.2113e+06	0.6633
51	2	20	38	3.76601e+06	0.7187	4.54343e+06	0.6847	5.21802e+06	0.6634
52	3	2	55	3.66703e+06	0.7188	4.44445e+06	0.684	5.11904e+06	0.6624
53	3	3	54	3.67375e+06	0.7188	4451166	0.6841	5.12575e+06	0.6625
54	3	4	53	3.68046e+06	0.7188	4.45788e+06	0.6841	5.13246e+06	0.6625
55	3	5	52	3.68717e+06	0.7188	4.46459e+06	0.6842	5.13918e+06	0.6626
56	3	6	51	3.69389e+06	0.7188	4.47131e+06	0.6842	5.14589e+06	0.6627
57	3	7	50	3.7006e+06	0.7188	4.47802e+06	0.6843	5.1526e+06	0.6628
58	3	8	49	3.70731e+06	0.7188	4.48473e+06	0.6843	5.15932e+06	0.6628
59	3	9	48	3714027	0.7188	4.49145e+06	0.6844	5166030	0.6629
60	3	10	47	3.72074e+06	0.7188	4.49816e+06	0.6844	5.17274e+06	0.663
61	3	11	46	3.72745e+06	0.7188	4504873	0.6845	5.17946e+06	0.6631
62	3	12	45	3.73417e+06	0.7188	4.51159e+06	0.6845	5.18617e+06	0.6631
63	3	13	44	3.74088e+06	0.7188	4.5183e+06	0.6846	5.19288e+06	0.6632
64	3	14	43	3.74759e+06	0.7188	4.52501e+06	0.6846	5.1996e+06	0.6633
65	3	15	42	3.75431e+06	0.7188	4.53173e+06	0.6847	5.20631e+06	0.6633
66	3	16	41	3.76102e+06	0.7188	4538440	0.6847	5.21302e+06	0.6634
67	3	17	40	3767734	0.7188	4.54515e+06	0.6848	5.21974e+06	0.6635
68	3	18	39	3.77445e+06	0.7188	4.55187e+06	0.6848	5.22645e+06	0.6636
69	3	19	38	3.78116e+06	0.7188	4.55858e+06	0.6849	5.23316e+06	0.6636
70	3	20	37	3.78787e+06	0.7188	4.56529e+06	0.6849	5.23988e+06	0.6637
71	4	2	54	3.6889e+06	0.7188	4.46631e+06	0.6842	5.1409e+06	0.6626
72	4	3	53	3.69561e+06	0.7188	4.47303e+06	0.6842	5.14761e+06	0.6627
73	4	4	52	3702322	0.7188	4.47974e+06	0.6843	5154325	0.6628
74	4	5	51	3.70904e+06	0.7188	4.48645e+06	0.6843	5.16104e+06	0.6629
75	4	6	50	3.71575e+06	0.7188	4493168	0.6844	5.16775e+06	0.6629
76	4	7	49	3.72246e+06	0.7188	4.49988e+06	0.6844	5.17447e+06	0.663
77	4	8	48	3.72918e+06	0.7188	4.50659e+06	0.6845	5.18118e+06	0.6631
78	4	9	47	3.73589e+06	0.7188	4.51331e+06	0.6845	5.18789e+06	0.6631
79	4	10	46	3.7426e+06	0.7188	4.52002e+06	0.6846	5.19461e+06	0.6632
80	4	11	45	3.74932e+06	0.7188	4526735	0.6846	5.20132e+06	0.6633
81	4	12	44	3756029	0.7188	4.53345e+06	0.6847	5.20803e+06	0.6634
82	4	13	43	3.76274e+06	0.7188	4.54016e+06	0.6847	5.21475e+06	0.6634
83	4	14	42	3.76946e+06	0.7188	4.54688e+06	0.6848	5.22146e+06	0.6635
84	4	15	41	3.77617e+06	0.7188	4.55359e+06	0.6848	5.22817e+06	0.6636
85	4	16	40	3.78288e+06	0.7188	4.5603e+06	0.6849	5.23489e+06	0.6636
86	4	17	39	3789596	0.7188	4.56702e+06	0.6849	5241599	0.6637
87	4	18	38	3.79631e+06	0.7188	4.57373e+06	0.685	5.24831e+06	0.6638
88	4	19	37	3.80302e+06	0.7188	4580442	0.685	5.25503e+06	0.6639
89	4	20	36	3.80974e+06	0.7188	4.58716e+06	0.6851	5.26174e+06	0.6639
90	5	2	53	3.71076e+06	0.7188	4.48818e+06	0.6843	5.16276e+06	0.6629
91	5	3	52	3.71747e+06	0.7188	4.49489e+06	0.6844	5.16947e+06	0.6629
92	5	4	51	3.72418e+06	0.7188	4.5016e+06	0.6844	5.17619e+06	0.663
93	5	5	50	3.7309e+06	0.7188	4.50832e+06	0.6845	5.1829e+06	0.6631
94	5	6	49	3.73761e+06	0.7188	4515030	0.6845	5.18961e+06	0.6632
95	5	7	48	3744324	0.7188	4.52174e+06	0.6846	5.19633e+06	0.6632
96	5	8	47	3.75104e+06	0.7188	4.52846e+06	0.6847	5.20304e+06	0.6633
97	5	9	46	3.75775e+06	0.7188	4.53517e+06	0.6847	5.20975e+06	0.6634
98	5	10	45	3.76446e+06	0.7188	4.54188e+06	0.6848	5.21647e+06	0.6634
99	5	11	44	3.77118e+06	0.7188	4.5486e+06	0.6848	5.22318e+06	0.6635
100	5	12	43	3777891	0.7188	4.55531e+06	0.6849	5229894	0.6636
101	5	13	42	3.7846e+06	0.7188	4.56202e+06	0.6849	5.23661e+06	0.6637
102	5	14	41	3.79132e+06	0.7188	4568737	0.685	5.24332e+06	0.6637
103	5	15	40	3.79803e+06	0.7188	4.57545e+06	0.685	5.25003e+06	0.6638
104	5	16	39	3.80474e+06	0.7188	4.58216e+06	0.6851	5.25675e+06	0.6639
105	5	17	38	3.81146e+06	0.7188	4.58888e+06	0.6851	5.26346e+06	0.6639
106	5	18	37	3.81817e+06	0.7188	4.59559e+06	0.6851	5.27017e+06	0.664
107	5	19	36	3.82488e+06	0.7188	4.6023e+06	0.6852	5.27689e+06	0.6641
108	5	20	35	3831598	0.7188	4.60902e+06	0.6852	5.2836e+06	0.6641
109	6	2	52	3732619	0.7189	4.51004e+06	0.6846	5.18462e+06	0.6632
110	6	3	51	3.73933e+06	0.7189	4.51675e+06	0.6846	5.19134e+06	0.6633
111	6	4	50	3.74605e+06	0.7189	4.52347e+06	0.6847	5.19805e+06	0.6633
112	6	5	49	3.75276e+06	0.7189	4.53018e+06	0.6847	5.20476e+06	0.6634
113	6	6	48	3.75947e+06	0.7189	4.53689e+06	0.6848	5.21148e+06	0.6635
114	6	7	47	3.76619e+06	0.7189	4.54361e+06	0.6848	5218189	0.6635
115	6	8	46	3.7729e+06	0.7189	4.55032e+06	0.6849	5.2249e+06	0.6636
116	6	9	45	3.77961e+06	0.7189	4557032	0.6849	5.23162e+06	0.6637
117	6	10	44	3.78633e+06	0.7189	4.56375e+06	0.685	5.23833e+06	0.6637
118	6	11	43	3.79304e+06	0.7189	4.57046e+06	0.685	5.24504e+06	0.6638
119	6	12	42	3.79975e+06	0.7189	4.57717e+06	0.6851	5.25176e+06	0.6639
120	6	13	41	3.80647e+06	0.7189	4.58389e+06	0.6851	5.25847e+06	0.664
121	6	14	40	3.81318e+06	0.7189	4.5906e+06	0.6852	5.26518e+06	0.664
122	6	15	39	3819893	0.7189	4.59731e+06	0.6852	5.2719e+06	0.6641
123	6	16	38	3.82661e+06	0.7188	4.60403e+06	0.6852	5.27861e+06	0.6641
124	6	17	37	3.83332e+06	0.7188	4.61074e+06	0.6853	5.28532e+06	0.6642
125	6	18	36	3.84003e+06	0.7188	4.61745e+06	0.6853	5.29204e+06	0.6642
126	6	19	35	3.84675e+06	0.7188	4.62417e+06	0.6854	5.29875e+06	0.6643
127	7	2	51	3.75448e+06	0.7189	4.5319e+06	0.6848	5206484	0.6634
128	7	3	50	3.76119e+06	0.7189	4.53861e+06	0.6848	5.2132e+06	0.6635
129	7	4	49	3.76791e+06	0.7189	4545327	0.6849	5.21991e+06	0.6636
130	7	5	48	3.77462e+06	0.7189	4.55204e+06	0.6849	5.22662e+06	0.6636
131	7	6	47	3.78133e+06	0.7189	4.55875e+06	0.685	5.23334e+06	0.6637
132	7	7	46	3.78805e+06	0.7189	4.56547e+06	0.685	5.24005e+06	0.6638
133	7	8	45	3.79476e+06	0.7189	4.57218e+06	0.6851	5.24676e+06	0.6638
134	7	9	44	3.80147e+06	0.7189	4.57889e+06	0.6851	5.25348e+06	0.6639
135	7	10	43	3808188	0.7189	4.58561e+06	0.6852	5260191	0.664
136	7	11	42	3.8149e+06	0.7189	4.59232e+06	0.6852	5.2669e+06	0.664
137	7	12	41	3.82161e+06	0.7189	4.59903e+06	0.6853	5.27362e+06	0.6641
138	7	13	40	3.82833e+06	0.7189	4.60575e+06	0.6853	5.28033e+06	0.6642
139	7	14	39	3.83504e+06	0.7189	4.61246e+06	0.6854	5.28704e+06	0.6643
140	7	15	38	3.84175e+06	0.7189	4.61917e+06	0.6854	5293758	0.6643
141	7	16	37	3.84847e+06	0.7189	4.62589e+06	0.6855	5.30047e+06	0.6644
142	7	17	36	3.85518e+06	0.7189	4632601	0.6855	5.30718e+06	0.6645
143	7	18	35	3.8619e+06	0.7189	4.63931e+06	0.6855	5.3139e+06	0.6645
144	8	2	50	3.77634e+06	0.7189	4.55376e+06	0.6849	5.22835e+06	0.6636
145	8	3	49	3.78306e+06	0.7189	4.56048e+06	0.685	5.23506e+06	0.6637
146	8	4	48	3.78977e+06	0.7189	4.56719e+06	0.685	5.24177e+06	0.6638
147	8	5	47	3796483	0.7189	4.5739e+06	0.6851	5248486	0.6639
148	8	6	46	3.8032e+06	0.7189	4.58062e+06	0.6851	5.2552e+06	0.6639
149	8	7	45	3.80991e+06	0.7189	4.58733e+06	0.6852	5.26191e+06	0.664
150	8	8	44	3.81662e+06	0.7189	4.59404e+06	0.6852	5.26863e+06	0.6641
151	8	9	43	3.82334e+06	0.7189	4.60076e+06	0.6853	5.27534e+06	0.6641
152	8	10	42	3.83005e+06	0.7189	4.60747e+06	0.6853	5282053	0.6642
153	8	11	41	3.83676e+06	0.7189	4.61418e+06	0.6854	5.28877e+06	0.6643
154	8	12	40	3.84348e+06	0.7189	4620896	0.6854	5.29548e+06	0.6643
155	8	13	39	3.85019e+06	0.7189	4.62761e+06	0.6855	5.30219e+06	0.6644
156	8	14	38	3.8569e+06	0.7189	4.63432e+06	0.6855	5.30891e+06	0.6645
157	8	15	37	3.86362e+06	0.7189	4.64104e+06	0.6856	5.31562e+06	0.6646
158	8	16	36	3.87033e+06	0.7189	4.64775e+06	0.6856	5.32233e+06	0.6646
159	8	17	35	3.87704e+06	0.7189	4.65446e+06	0.6857	5.32905e+06	0.6647
160	9	2	49	3.7982e+06	0.719	4.57562e+06	0.6852	5.25021e+06	0.6639
161	9	3	48	3.80492e+06	0.719	4.58234e+06	0.6852	5.25692e+06	0.664
162	9	4	47	3.81163e+06	0.719	4.58905e+06	0.6853	5.26363e+06	0.6641
163	9	5	46	3.81834e+06	0.7189	4.59576e+06	0.6852	5.27035e+06	0.6641
164	9	6	45	3.82506e+06	0.7189	4.60248e+06	0.6853	5.27706e+06	0.6642
165	9	7	44	3.83177e+06	0.7189	4609191	0.6853	5.28377e+06	0.6642
166	9	8	43	3.83849e+06	0.7189	4.6159e+06	0.6854	5.29049e+06	0.6643
167	9	9	42	3.8452e+06	0.7189	4.62262e+06	0.6854	5.2972e+06	0.6644
168	9	10	41	3.85191e+06	0.7189	4.62933e+06	0.6855	5.30391e+06	0.6644
169	9	11	40	3.85863e+06	0.7189	4.63604e+06	0.6855	5.31063e+06	0.6645
170	9	12	39	3.86534e+06	0.7189	4.64276e+06	0.6856	5.31734e+06	0.6646
171	9	13	38	3872052	0.7189	4.64947e+06	0.6856	5324055	0.6646
172	9	14	37	3.87877e+06	0.7189	4.65618e+06	0.6857	5.33077e+06	0.6647
173	9	15	36	3.88548e+06	0.7189	4662898	0.6857	5.33748e+06	0.6648
174	9	16	35	3.89219e+06	0.7189	4.66961e+06	0.6858	5.3442e+06	0.6648
175	10	2	48	3.82007e+06	0.719	4597486	0.6853	5.27207e+06	0.6642
176	10	3	47	3.82678e+06	0.719	4.6042e+06	0.6854	5.27878e+06	0.6642
177	10	4	46	3.83349e+06	0.719	4.61091e+06	0.6854	5.2855e+06	0.6643
178	10	5	45	3.84021e+06	0.719	4.61763e+06	0.6855	5.29221e+06	0.6644
179	10	6	44	3.84692e+06	0.719	4.62434e+06	0.6855	5.29892e+06	0.6645
180	10	7	43	3.85363e+06	0.719	4.63105e+06	0.6856	5.30564e+06	0.6645
181	10	8	42	3860347	0.719	4.63777e+06	0.6856	5312350	0.6646
182	10	9	41	3.86706e+06	0.719	4.64448e+06	0.6857	5.31906e+06	0.6647
183	10	10	40	3.87377e+06	0.719	4651193	0.6857	5.32578e+06	0.6647
184	10	11	39	3.88049e+06	0.719	4.65791e+06	0.6858	5.33249e+06	0.6648
185	10	12	38	3.8872e+06	0.719	4.66462e+06	0.6858	5.3392e+06	0.6649
186	10	13	37	3.89391e+06	0.719	4.67133e+06	0.6859	5.34592e+06	0.6649
187	10	14	36	3.90063e+06	0.719	4.67805e+06	0.6859	5.35263e+06	0.665
188	10	15	35	3.90734e+06	0.719	4684760	0.686	5.35934e+06	0.6651
